# Supplementary material for: Optogenetic Manipulation of Olfactory Responses in Transgenic Zebrafish: A Neurobiological and Behavioral Study
Source: Int J Mol Sci. 2021 Jul 3;22(13):7191. doi: 10.3390/ijms22137191 (PMC8269104; doi:10.3390/ijms22137191)
Supplement: Supplementary file 1 [file ijms-22-07191-s001.zip]

Archive with 1 entries (1 files):
- ijms-1275380-supplementary.pdf
